# Supplementary material for: Adherence to secondary prophylaxis for rheumatic heart disease is underestimated by register data
Source: PLoS One. 2017 May 31;12(5):e0178264. doi: 10.1371/journal.pone.0178264 (PMC5451029; doi:10.1371/journal.pone.0178264)
Supplement: S1 File — (XLSX) [file pone.0178264.s001.xlsx]

## Sheet: Adherence data
patientid	clinic	time	doseneeded	dosegiven	percadh	adhcat
1	5	1	0	23.8571	0	0
1	5	2	0	23.8571	0	0
2	4	1	22	26.0357	84.4993	1
2	4	2	23	26.0357	88.3402	1
3	5	1	6	23.8571	25.1497	0
3	5	2	6	23.8571	25.1497	0
4	5	1	11	23.8571	46.1078	0
4	5	2	13	23.8571	54.491	0
5	7	1	13	16.2143	80.1762	1
5	7	2	13	16.2143	80.1762	1
6	6	1	10	26.0357	38.4088	0
6	6	2	10	26.0357	38.4088	0
7	5	1	0	23.8571	0	0
7	5	2	0	23.8571	0	0
8	4	1	20	26.0357	76.8176	0
8	4	2	21	26.0357	80.6584	1
9	2	1	7	19.5	35.8974	0
9	2	2	7	19.5	35.8974	0
10	8	1	10	17.3214	57.732	0
10	8	2	10	17.3214	57.732	0
11	4	1	21	26.0357	80.6584	1
11	4	2	22	26.0357	84.4993	1
12	5	1	5	23.8571	20.9581	0
12	5	2	5	23.8571	20.9581	0
13	8	1	11	17.3214	63.5052	0
13	8	2	11	17.3214	63.5052	0
14	9	1	14	22.75	61.5385	0
14	9	2	15	22.75	65.9341	0
15	4	1	23	26.0357	88.3402	1
15	4	2	23	26.0357	88.3402	1
16	5	1	18	23.8571	75.4491	0
16	5	2	18	23.8571	75.4491	0
17	5	1	2	23.8571	8.38323	0
17	5	2	2	23.8571	8.38323	0
18	9	1	16	22.75	70.3297	0
18	9	2	17	22.75	74.7253	0
19	4	1	24	26.0357	92.1811	1
19	4	2	24	26.0357	92.1811	1
20	4	1	23	26.0357	88.3402	1
20	4	2	24	26.0357	92.1811	1
21	5	1	13	23.8571	54.491	0
21	5	2	14	23.8571	58.6826	0
22	4	1	20	26.0357	76.8176	0
22	4	2	20	26.0357	76.8176	0
23	9	1	9	22.75	39.5604	0
23	9	2	10	22.75	43.956	0
24	5	1	19	23.8571	79.6407	0
24	5	2	19	23.8571	79.6407	0
25	6	1	7	26.0357	26.8861	0
25	6	2	10	26.0357	38.4088	0
26	9	1	10	22.75	43.956	0
26	9	2	13	22.75	57.1429	0
27	5	1	18	23.8571	75.4491	0
27	5	2	18	23.8571	75.4491	0
28	5	1	5	23.8571	20.9581	0
28	5	2	6	23.8571	25.1497	0
29	10	1	17	19.5	87.1795	1
29	10	2	17	19.5	87.1795	1
30	9	1	18	22.75	79.1209	0
30	9	2	18	22.75	79.1209	0
31	5	1	6	23.8571	25.1497	0
31	5	2	7	23.8571	29.3413	0
32	9	1	17	22.75	74.7253	0
32	9	2	20	22.75	87.9121	1
33	9	1	9	22.75	39.5604	0
33	9	2	9	22.75	39.5604	0
34	4	1	22	26.0357	84.4993	1
34	4	2	22	26.0357	84.4993	1
35	9	1	19	22.75	83.5165	1
35	9	2	20	22.75	87.9121	1
36	6	1	22	26.0357	84.4993	1
36	6	2	22	26.0357	84.4993	1
37	8	1	7	17.3214	40.4124	0
37	8	2	11	17.3214	63.5052	0
38	8	1	14	17.3214	80.8247	1
38	8	2	16	17.3214	92.3711	1
39	2	1	16	19.5	82.0513	1
39	2	2	16	19.5	82.0513	1
40	5	1	1	23.8571	4.19162	0
40	5	2	1	23.8571	4.19162	0
41	5	1	17	23.8571	71.2575	0
41	5	2	18	23.8571	75.4491	0
42	9	1	12	22.75	52.7473	0
42	9	2	13	22.75	57.1429	0
43	5	1	18	23.8571	75.4491	0
43	5	2	19	23.8571	79.6407	0
44	4	1	15	26.0357	57.6132	0
44	4	2	18	26.0357	69.1358	0
45	10	1	15	19.5	76.9231	0
45	10	2	15	19.5	76.9231	0
46	6	1	18	26.0357	69.1358	0
46	6	2	19	26.0357	72.9767	0
47	4	1	24	26.0357	92.1811	1
47	4	2	26	26.0357	99.8628	1
48	4	1	20	26.0357	76.8176	0
48	4	2	20	26.0357	76.8176	0
49	3	1	13	16.2143	80.1762	1
49	3	2	13	16.2143	80.1762	1
50	6	1	16	26.0357	61.454	0
50	6	2	17	26.0357	65.2949	0
51	5	1	15	23.8571	62.8743	0
51	5	2	18	23.8571	75.4491	0
52	5	1	10	23.8571	41.9162	0
52	5	2	10	23.8571	41.9162	0
53	4	1	27	26.0357	103.704	1
53	4	2	27	26.0357	103.704	1
54	9	1	7	22.75	30.7692	0
54	9	2	7	22.75	30.7692	0
55	4	1	19	26.0357	72.9767	0
55	4	2	22	26.0357	84.4993	1
56	1	1	4	13	30.7692	0
56	1	2	5	13	38.4615	0
57	7	1	13	16.2143	80.1762	1
57	7	2	14	16.2143	86.3436	1
58	5	1	3	23.8571	12.5749	0
58	5	2	3	23.8571	12.5749	0
59	5	1	17	23.8571	71.2575	0
59	5	2	17	23.8571	71.2575	0
60	2	1	17	19.5	87.1795	1
60	2	2	17	19.5	87.1795	1
61	8	1	17	17.3214	98.1443	1
61	8	2	18	17.3214	103.918	1
62	5	1	9	23.8571	37.7246	0
62	5	2	10	23.8571	41.9162	0
63	9	1	20	22.75	87.9121	1
63	9	2	23	22.75	101.099	1
64	3	1	13	16.2143	80.1762	1
64	3	2	13	16.2143	80.1762	1
65	1	1	5	13	38.4615	0
65	1	2	5	13	38.4615	0
66	5	1	18	23.8571	75.4491	0
66	5	2	18	23.8571	75.4491	0
67	9	1	10	22.75	43.956	0
67	9	2	11	22.75	48.3517	0
68	5	1	2	23.8571	8.38323	0
68	5	2	6	23.8571	25.1497	0
69	9	1	2	22.75	8.79121	0
69	9	2	2	22.75	8.79121	0
70	7	1	11	16.2143	67.8414	0
70	7	2	11	16.2143	67.8414	0
71	2	1	10	19.5	51.2821	0
71	2	2	10	19.5	51.2821	0
72	9	1	4	22.75	17.5824	0
72	9	2	4	22.75	17.5824	0
73	8	1	13	17.3214	75.0515	0
73	8	2	15	17.3214	86.5979	1
74	2	1	19	19.5	97.4359	1
74	2	2	19	19.5	97.4359	1
75	3	1	10	16.2143	61.674	0
75	3	2	10	16.2143	61.674	0
76	5	1	4	23.8571	16.7665	0
76	5	2	4	23.8571	16.7665	0
77	9	1	13	22.75	57.1429	0
77	9	2	13	22.75	57.1429	0
78	8	1	13	17.3214	75.0515	0
78	8	2	16	17.3214	92.3711	1
79	4	1	19	26.0357	72.9767	0
79	4	2	20	26.0357	76.8176	0
80	6	1	12	26.0357	46.0905	0
80	6	2	12	26.0357	46.0905	0
81	9	1	20	22.75	87.9121	1
81	9	2	23	22.75	101.099	1
82	5	1	0	23.8571	0	0
82	5	2	0	23.8571	0	0
83	5	1	14	23.8571	58.6826	0
83	5	2	14	23.8571	58.6826	0
84	9	1	3	22.75	13.1868	0
84	9	2	3	22.75	13.1868	0
85	7	1	11	16.2143	67.8414	0
85	7	2	13	16.2143	80.1762	1
86	5	1	0	23.8571	0	0
86	5	2	2	23.8571	8.38323	0
87	4	1	23	26.0357	88.3402	1
87	4	2	24	26.0357	92.1811	1
88	4	1	25	26.0357	96.0219	1
88	4	2	27	26.0357	103.704	1
89	7	1	7	16.2143	43.1718	0
89	7	2	7	16.2143	43.1718	0
90	1	1	9	13	69.2308	0
90	1	2	9	13	69.2308	0
91	6	1	17	26.0357	65.2949	0
91	6	2	17	26.0357	65.2949	0
92	5	1	20	23.8571	83.8323	1
92	5	2	21	23.8571	88.0239	1
93	10	1	16	19.5	82.0513	1
93	10	2	16	19.5	82.0513	1
94	5	1	21	23.8571	88.0239	1
94	5	2	21	23.8571	88.0239	1
95	8	1	13	17.3214	75.0515	0
95	8	2	17	17.3214	98.1443	1
96	8	1	10	17.3214	57.732	0
96	8	2	10	17.3214	57.732	0
97	5	1	3	23.8571	12.5749	0
97	5	2	3	23.8571	12.5749	0
98	2	1	12	19.5	61.5385	0
98	2	2	12	19.5	61.5385	0
99	4	1	20	26.0357	76.8176	0
99	4	2	21	26.0357	80.6584	1
100	5	1	15	23.8571	62.8743	0
100	5	2	15	23.8571	62.8743	0
101	5	1	20	23.8571	83.8323	1
101	5	2	21	23.8571	88.0239	1
102	3	1	9	16.2143	55.5066	0
102	3	2	9	16.2143	55.5066	0
103	8	1	6	17.3214	34.6392	0
103	8	2	9	17.3214	51.9588	0
104	1	1	7	13	53.8462	0
104	1	2	7	13	53.8462	0
105	9	1	19	22.75	83.5165	1
105	9	2	20	22.75	87.9121	1
106	10	1	9	19.5	46.1538	0
106	10	2	9	19.5	46.1538	0
107	4	1	21	26.0357	80.6584	1
107	4	2	23	26.0357	88.3402	1
108	4	1	20	26.0357	76.8176	0
108	4	2	21	26.0357	80.6584	1
109	5	1	0	23.8571	0	0
109	5	2	0	23.8571	0	0
110	3	1	15	16.2143	92.511	1
110	3	2	15	16.2143	92.511	1
111	4	1	23	26.0357	88.3402	1
111	4	2	23	26.0357	88.3402	1
112	5	1	14	23.8571	58.6826	0
112	5	2	15	23.8571	62.8743	0
113	1	1	6	13	46.1538	0
113	1	2	6	13	46.1538	0
114	4	1	21	26.0357	80.6584	1
114	4	2	22	26.0357	84.4993	1
115	5	1	20	23.8571	83.8323	1
115	5	2	20	23.8571	83.8323	1
116	5	1	8	23.8571	33.5329	0
116	5	2	8	23.8571	33.5329	0
117	3	1	14	16.2143	86.3436	1
117	3	2	14	16.2143	86.3436	1
118	5	1	22	23.8571	92.2156	1
118	5	2	22	23.8571	92.2156	1
119	4	1	21	26.0357	80.6584	1
119	4	2	22	26.0357	84.4993	1
120	4	1	11	26.0357	42.2497	0
120	4	2	11	26.0357	42.2497	0
121	2	1	16	19.5	82.0513	1
121	2	2	16	19.5	82.0513	1
122	5	1	4	23.8571	16.7665	0
122	5	2	6	23.8571	25.1497	0
123	7	1	8	16.2143	49.3392	0
123	7	2	8	16.2143	49.3392	0
124	9	1	17	22.75	74.7253	0
124	9	2	19	22.75	83.5165	1
125	5	1	5	23.8571	20.9581	0
125	5	2	7	23.8571	29.3413	0
126	5	1	23	23.8571	96.4072	1
126	5	2	23	23.8571	96.4072	1
127	5	1	24	23.8571	100.599	1
127	5	2	24	23.8571	100.599	1
128	5	1	19	23.8571	79.6407	0
128	5	2	20	23.8571	83.8323	1
129	9	1	17	22.75	74.7253	0
129	9	2	19	22.75	83.5165	1
130	8	1	13	17.3214	75.0515	0
130	8	2	14	17.3214	80.8247	1
131	9	1	14	22.75	61.5385	0
131	9	2	15	22.75	65.9341	0
132	5	1	22	23.8571	92.2156	1
132	5	2	22	23.8571	92.2156	1
133	5	1	6	23.8571	25.1497	0
133	5	2	6	23.8571	25.1497	0
134	4	1	10	26.0357	38.4088	0
134	4	2	12	26.0357	46.0905	0
135	9	1	17	22.75	74.7253	0
135	9	2	17	22.75	74.7253	0
136	5	1	7	23.8571	29.3413	0
136	5	2	7	23.8571	29.3413	0
137	8	1	16	17.3214	92.3711	1
137	8	2	21	17.3214	121.237	1
138	5	1	21	23.8571	88.0239	1
138	5	2	21	23.8571	88.0239	1
139	5	1	7	23.8571	29.3413	0
139	5	2	9	23.8571	37.7246	0
140	9	1	14	22.75	61.5385	0
140	9	2	14	22.75	61.5385	0
141	8	1	9	17.3214	51.9588	0
141	8	2	10	17.3214	57.732	0
142	5	1	9	23.8571	37.7246	0
142	5	2	9	23.8571	37.7246	0
143	10	1	13	19.5	66.6667	0
143	10	2	13	19.5	66.6667	0
144	9	1	8	22.75	35.1648	0
144	9	2	8	22.75	35.1648	0
145	6	1	21	26.0357	80.6584	1
145	6	2	22	26.0357	84.4993	1
146	7	1	13	16.2143	80.1762	1
146	7	2	13	16.2143	80.1762	1
147	5	1	11	23.8571	46.1078	0
147	5	2	11	23.8571	46.1078	0
148	9	1	9	22.75	39.5604	0
148	9	2	11	22.75	48.3517	0
149	7	1	14	16.2143	86.3436	1
149	7	2	14	16.2143	86.3436	1
150	9	1	14	22.75	61.5385	0
150	9	2	14	22.75	61.5385	0
151	6	1	21	26.0357	80.6584	1
151	6	2	22	26.0357	84.4993	1
152	5	1	20	23.8571	83.8323	1
152	5	2	23	23.8571	96.4072	1
153	9	1	15	22.75	65.9341	0
153	9	2	15	22.75	65.9341	0
154	8	1	11	17.3214	63.5052	0
154	8	2	15	17.3214	86.5979	1
155	9	1	1	22.75	4.3956	0
155	9	2	2	22.75	8.79121	0
156	5	1	20	23.8571	83.8323	1
156	5	2	22	23.8571	92.2156	1
157	9	1	11	22.75	48.3517	0
157	9	2	11	22.75	48.3517	0
158	8	1	14	17.3214	80.8247	1
158	8	2	17	17.3214	98.1443	1
159	5	1	1	23.8571	4.19162	0
159	5	2	1	23.8571	4.19162	0
160	5	1	19	23.8571	79.6407	0
160	5	2	20	23.8571	83.8323	1
161	8	1	11	17.3214	63.5052	0
161	8	2	12	17.3214	69.2784	0
162	1	1	7	13	53.8462	0
162	1	2	7	13	53.8462	0
163	4	1	4	26.0357	15.3635	0
163	4	2	4	26.0357	15.3635	0
164	10	1	13	19.5	66.6667	0
164	10	2	13	19.5	66.6667	0
165	5	1	0	23.8571	0	0
165	5	2	0	23.8571	0	0
166	5	1	11	23.8571	46.1078	0
166	5	2	13	23.8571	54.491	0
167	2	1	16	19.5	82.0513	1
167	2	2	16	19.5	82.0513	1
168	10	1	17	19.5	87.1795	1
168	10	2	17	19.5	87.1795	1
169	2	1	12	19.5	61.5385	0
169	2	2	12	19.5	61.5385	0
170	9	1	16	22.75	70.3297	0
170	9	2	20	22.75	87.9121	1
171	8	1	7	17.3214	40.4124	0
171	8	2	9	17.3214	51.9588	0
172	5	1	1	23.8571	4.19162	0
172	5	2	1	23.8571	4.19162	0
173	3	1	11	16.2143	67.8414	0
173	3	2	11	16.2143	67.8414	0
174	5	1	18	23.8571	75.4491	0
174	5	2	19	23.8571	79.6407	0
175	7	1	17	16.2143	104.846	1
175	7	2	17	16.2143	104.846	1
176	5	1	5	23.8571	20.9581	0
176	5	2	7	23.8571	29.3413	0
177	9	1	20	22.75	87.9121	1
177	9	2	20	22.75	87.9121	1
178	9	1	17	22.75	74.7253	0
178	9	2	18	22.75	79.1209	0
179	4	1	19	26.0357	72.9767	0
179	4	2	19	26.0357	72.9767	0
180	1	1	6	13	46.1538	0
180	1	2	6	13	46.1538	0
181	4	1	16	26.0357	61.454	0
181	4	2	18	26.0357	69.1358	0
182	9	1	5	22.75	21.978	0
182	9	2	6	22.75	26.3736	0
183	8	1	13	17.3214	75.0515	0
183	8	2	14	17.3214	80.8247	1
184	9	1	9	22.75	39.5604	0
184	9	2	9	22.75	39.5604	0
185	4	1	22	26.0357	84.4993	1
185	4	2	23	26.0357	88.3402	1
186	5	1	23	23.8571	96.4072	1
186	5	2	24	23.8571	100.599	1
187	9	1	1	22.75	4.3956	0
187	9	2	1	22.75	4.3956	0
188	8	1	15	17.3214	86.5979	1
188	8	2	15	17.3214	86.5979	1
189	9	1	16	22.75	70.3297	0
189	9	2	17	22.75	74.7253	0
190	4	1	23	26.0357	88.3402	1
190	4	2	25	26.0357	96.0219	1
191	5	1	13	23.8571	54.491	0
191	5	2	14	23.8571	58.6826	0
192	1	1	2	13	15.3846	0
192	1	2	2	13	15.3846	0
193	10	1	16	19.5	82.0513	1
193	10	2	16	19.5	82.0513	1
194	4	1	22	26.0357	84.4993	1
194	4	2	22	26.0357	84.4993	1
195	4	1	22	26.0357	84.4993	1
195	4	2	24	26.0357	92.1811	1
196	4	1	23	26.0357	88.3402	1
196	4	2	24	26.0357	92.1811	1
197	9	1	10	22.75	43.956	0
197	9	2	12	22.75	52.7473	0
198	9	1	10	22.75	43.956	0
198	9	2	10	22.75	43.956	0
199	5	1	16	23.8571	67.0659	0
199	5	2	19	23.8571	79.6407	0
200	9	1	12	22.75	52.7473	0
200	9	2	12	22.75	52.7473	0
201	10	1	17	19.5	87.1795	1
201	10	2	17	19.5	87.1795	1
202	6	1	19	26.0357	72.9767	0
202	6	2	19	26.0357	72.9767	0
203	5	1	11	23.8571	46.1078	0
203	5	2	11	23.8571	46.1078	0
204	5	1	2	23.8571	8.38323	0
204	5	2	4	23.8571	16.7665	0
205	3	1	14	16.2143	86.3436	1
205	3	2	15	16.2143	92.511	1
206	5	1	5	23.8571	20.9581	0
206	5	2	5	23.8571	20.9581	0
207	10	1	12	19.5	61.5385	0
207	10	2	12	19.5	61.5385	0
208	5	1	20	23.8571	83.8323	1
208	5	2	20	23.8571	83.8323	1
209	9	1	1	22.75	4.3956	0
209	9	2	1	22.75	4.3956	0
210	5	1	5	23.8571	20.9581	0
210	5	2	6	23.8571	25.1497	0
211	6	1	19	26.0357	72.9767	0
211	6	2	20	26.0357	76.8176	0
212	4	1	23	26.0357	88.3402	1
212	4	2	27	26.0357	103.704	1
213	5	1	18	23.8571	75.4491	0
213	5	2	19	23.8571	79.6407	0
214	2	1	11	19.5	56.4103	0
214	2	2	11	19.5	56.4103	0
215	6	1	17	26.0357	65.2949	0
215	6	2	17	26.0357	65.2949	0
216	1	1	4	13	30.7692	0
216	1	2	4	13	30.7692	0
217	9	1	10	22.75	43.956	0
217	9	2	13	22.75	57.1429	0
218	5	1	15	23.8571	62.8743	0
218	5	2	16	23.8571	67.0659	0
219	5	1	18	23.8571	75.4491	0
219	5	2	20	23.8571	83.8323	1
220	3	1	6	16.2143	37.0044	0
220	3	2	6	16.2143	37.0044	0
221	5	1	8	23.8571	33.5329	0
221	5	2	7	23.8571	29.3413	0
222	5	1	20	23.8571	83.8323	1
222	5	2	21	23.8571	88.0239	1
223	4	1	13	26.0357	49.9314	0
223	4	2	13	26.0357	49.9314	0
224	5	1	13	23.8571	54.491	0
224	5	2	14	23.8571	58.6826	0
225	6	1	20	26.0357	76.8176	0
225	6	2	20	26.0357	76.8176	0
226	5	1	18	23.8571	75.4491	0
226	5	2	18	23.8571	75.4491	0
227	5	1	12	23.8571	50.2994	0
227	5	2	12	23.8571	50.2994	0
228	8	1	17	17.3214	98.1443	1
228	8	2	22	17.3214	127.01	1
229	5	1	21	23.8571	88.0239	1
229	5	2	25	23.8571	104.79	1
230	1	1	4	13	30.7692	0
230	1	2	5	13	38.4615	0
231	8	1	14	17.3214	80.8247	1
231	8	2	15	17.3214	86.5979	1
232	5	1	21	23.8571	88.0239	1
232	5	2	23	23.8571	96.4072	1
233	5	1	6	23.8571	25.1497	0
233	5	2	9	23.8571	37.7246	0
234	5	1	19	23.8571	79.6407	0
234	5	2	19	23.8571	79.6407	0
235	3	1	13	16.2143	80.1762	1
235	3	2	13	16.2143	80.1762	1
236	7	1	9	16.2143	55.5066	0
236	7	2	9	16.2143	55.5066	0
237	5	1	12	23.8571	50.2994	0
237	5	2	12	23.8571	50.2994	0
